# Supplementary material for: Reduced Cerebellar Volume in Term Infants with Complex Congenital Heart Disease: Correlation with Postnatal Growth Measurements
Source: Diagnostics (Basel). 2022 Jul 6;12(7):1644. doi: 10.3390/diagnostics12071644 (PMC9321214; doi:10.3390/diagnostics12071644)
Supplement: Supplementary file 1 [file diagnostics-12-01644-s001.zip]

Archive with 1 entries (1 files):
- diagnostics-1778133-supplementary.pdf
